# Supplementary material for: Identification of NAD+ Metabolism-Derived Gene Signatures in Ovarian Cancer Prognosis and Immunotherapy
Source: Front Genet. 2022 Jun 16;13:905238. doi: 10.3389/fgene.2022.905238 (PMC9243463; doi:10.3389/fgene.2022.905238)
Supplement: Supplementary file 4 [file DataSheet1.ZIP]

Archive with 6 entries (5 files):
- Supplementary Table/
- Supplementary Table/Supplementary Table. 1.txt
- Supplementary Table/Supplementary Table. 2.txt
- Supplementary Table/Supplementary Table. 3.txt
- Supplementary Table/Supplementary Table. 4.txt
- Supplementary Table/Supplementary Table. 5.txt
