# Supplementary material for: Identification of NAD+ Metabolism-Derived Gene Signatures in Ovarian Cancer Prognosis and Immunotherapy
Source: Front Genet. 2022 Jun 16;13:905238. doi: 10.3389/fgene.2022.905238 (PMC9243463; doi:10.3389/fgene.2022.905238)
Supplement: Supplementary file 4 [file DataSheet1.ZIP › Supplementary Table/Supplementary Table. 1.txt]

Id	futime	fustat	Age	Gender	Grade	Stage	T	M	N
TCGA-04-1361	989	0	57	FEMALE	G3	unknow	unknow	unknow	unknow
TCGA-13-0890	4424	0	56	FEMALE	G3	unknow	unknow	unknow	unknow
TCGA-13-0764	1881	1	62	FEMALE	G3	unknow	unknow	unknow	unknow
TCGA-61-2002	547	0	46	FEMALE	G3	unknow	unknow	unknow	unknow
TCGA-24-2254	1736	1	66	FEMALE	G3	unknow	unknow	unknow	unknow
TCGA-20-0987	701	1	61	FEMALE	G3	unknow	unknow	unknow	unknow
TCGA-13-1483	895	1	61	FEMALE	G3	unknow	unknow	unknow	unknow
TCGA-04-1638	1686	1	57	FEMALE	G3	unknow	unknow	unknow	unknow
TCGA-13-1505	1998	0	63	FEMALE	G3	unknow	unknow	unknow	unknow
TCGA-25-1632	1799	1	68	FEMALE	G3	unknow	unknow	unknow	unknow
TCGA-09-2051	1919	0	42	FEMALE	G3	unknow	unknow	unknow	unknow
TCGA-23-1120	130	0	60	FEMALE	G3	unknow	unknow	unknow	unknow
TCGA-24-1424	183	0	67	FEMALE	G3	unknow	unknow	unknow	unknow
TCGA-61-2613	945	1	73	FEMALE	G3	unknow	unknow	unknow	unknow
TCGA-23-1114	2089	1	55	FEMALE	G3	unknow	unknow	unknow	unknow
TCGA-23-1030	886	0	64	FEMALE	G3	unknow	unknow	unknow	unknow
TCGA-24-1435	1324	1	57	FEMALE	G3	unknow	unknow	unknow	unknow
TCGA-13-1501	1314	1	50	FEMALE	G3	unknow	unknow	unknow	unknow
TCGA-OY-A56P	1207	0	48	FEMALE	G3	unknow	unknow	unknow	unknow
TCGA-24-1563	1451	1	66	FEMALE	G3	unknow	unknow	unknow	unknow
TCGA-13-0800	2661	0	52	FEMALE	G3	unknow	unknow	unknow	unknow
TCGA-13-1817	1024	1	56	FEMALE	G3	unknow	unknow	unknow	unknow
TCGA-20-0996	2196	0	59	FEMALE	G2	unknow	unknow	unknow	unknow
TCGA-13-0903	3887	0	42	FEMALE	G3	unknow	unknow	unknow	unknow
TCGA-23-1113	949	1	48	FEMALE	G3	unknow	unknow	unknow	unknow
TCGA-61-1736	1484	1	45	FEMALE	G3	unknow	unknow	unknow	unknow
TCGA-04-1367	3145	0	50	FEMALE	G3	unknow	unknow	unknow	unknow
TCGA-13-1500	425	1	71	FEMALE	G3	unknow	unknow	unknow	unknow
TCGA-13-1489	2553	1	70	FEMALE	G2	unknow	unknow	unknow	unknow
TCGA-61-1734	866	0	52	FEMALE	G3	unknow	unknow	unknow	unknow
TCGA-13-0727	462	1	71	FEMALE	G3	unknow	unknow	unknow	unknow
TCGA-24-1555	2692	1	50	FEMALE	G3	unknow	unknow	unknow	unknow
TCGA-57-1994	761	0	63	FEMALE	unknow	unknow	unknow	unknow	unknow
TCGA-24-1466	1373	1	74	FEMALE	G3	unknow	unknow	unknow	unknow
TCGA-30-1880	1751	1	56	FEMALE	G3	unknow	unknow	unknow	unknow
TCGA-29-1762	2634	1	59	FEMALE	G2	unknow	unknow	unknow	unknow
TCGA-24-1928	336	1	77	FEMALE	G3	unknow	unknow	unknow	unknow
TCGA-23-2072	759	1	58	FEMALE	G3	unknow	unknow	unknow	unknow
TCGA-13-1512	442	0	49	FEMALE	G3	unknow	unknow	unknow	unknow
TCGA-13-0921	1483	1	72	FEMALE	G3	unknow	unknow	unknow	unknow
TCGA-24-1474	676	1	57	FEMALE	G3	unknow	unknow	unknow	unknow
TCGA-29-1785	1104	1	55	FEMALE	G3	unknow	unknow	unknow	unknow
TCGA-29-1784	163	0	55	FEMALE	G3	unknow	unknow	unknow	unknow
TCGA-13-0717	748	1	54	FEMALE	G3	unknow	unknow	unknow	unknow
TCGA-13-1409	1742	1	73	FEMALE	G3	unknow	unknow	unknow	unknow
TCGA-29-1763	2032	0	43	FEMALE	G2	unknow	unknow	unknow	unknow
TCGA-25-1322	91	1	62	FEMALE	G3	unknow	unknow	unknow	unknow
TCGA-25-1635	1583	1	71	FEMALE	G3	unknow	unknow	unknow	unknow
TCGA-13-1495	2749	1	60	FEMALE	G2	unknow	unknow	unknow	unknow
TCGA-29-1775	376	0	51	FEMALE	G2	unknow	unknow	unknow	unknow
TCGA-09-2050	2163	0	65	FEMALE	G2	unknow	unknow	unknow	unknow
TCGA-13-0760	351	1	63	FEMALE	G3	unknow	unknow	unknow	unknow
TCGA-10-0933	446	1	77	FEMALE	G3	unknow	unknow	unknow	unknow
TCGA-24-1431	583	1	67	FEMALE	G3	unknow	unknow	unknow	unknow
TCGA-09-1665	1266	1	73	FEMALE	G2	unknow	unknow	unknow	unknow
TCGA-24-0975	663	1	58	FEMALE	G3	unknow	unknow	unknow	unknow
TCGA-04-1644	1487	1	48	FEMALE	G3	unknow	unknow	unknow	unknow
TCGA-13-1412	984	1	41	FEMALE	G3	unknow	unknow	unknow	unknow
TCGA-24-2038	1354	1	68	FEMALE	GB	unknow	unknow	unknow	unknow
TCGA-VG-A8LO	24	1	55	FEMALE	GB	unknow	unknow	unknow	unknow
TCGA-13-2057	2434	0	59	FEMALE	G3	unknow	unknow	unknow	unknow
TCGA-13-0730	542	1	71	FEMALE	G3	unknow	unknow	unknow	unknow
TCGA-29-1691	1470	1	51	FEMALE	G2	unknow	unknow	unknow	unknow
TCGA-29-1698	2078	0	53	FEMALE	G3	unknow	unknow	unknow	unknow
TCGA-24-1616	1163	1	56	FEMALE	G3	unknow	unknow	unknow	unknow
TCGA-10-0935	1078	1	68	FEMALE	G3	unknow	unknow	unknow	unknow
TCGA-20-1683	772	0	65	FEMALE	G3	unknow	unknow	unknow	unknow
TCGA-13-0885	3388	0	70	FEMALE	G3	unknow	unknow	unknow	unknow
TCGA-04-1648	871	1	57	FEMALE	G2	unknow	unknow	unknow	unknow
TCGA-09-2044	186	0	77	FEMALE	G3	unknow	unknow	unknow	unknow
TCGA-23-1121	194	0	51	FEMALE	G3	unknow	unknow	unknow	unknow
TCGA-13-1496	129	1	65	FEMALE	G3	unknow	unknow	unknow	unknow
TCGA-61-1914	1722	0	65	FEMALE	G3	unknow	unknow	unknow	unknow
TCGA-23-2641	84	0	85	FEMALE	G3	unknow	unknow	unknow	unknow
TCGA-23-1032	84	1	73	FEMALE	G3	unknow	unknow	unknow	unknow
TCGA-23-1029	268	0	46	FEMALE	G3	unknow	unknow	unknow	unknow
TCGA-04-1332	1247	1	70	FEMALE	G3	unknow	unknow	unknow	unknow
TCGA-61-2110	1354	1	56	FEMALE	unknow	unknow	unknow	unknow	unknow
TCGA-61-1917	1321	1	60	FEMALE	G3	unknow	unknow	unknow	unknow
TCGA-30-1860	1366	1	58	FEMALE	G3	unknow	unknow	unknow	unknow
TCGA-04-1530	3622	1	68	FEMALE	G3	unknow	unknow	unknow	unknow
TCGA-61-1995	61	0	43	FEMALE	G3	unknow	unknow	unknow	unknow
TCGA-04-1336	1495	0	55	FEMALE	G3	unknow	unknow	unknow	unknow
TCGA-13-0720	1355	1	48	FEMALE	G3	unknow	unknow	unknow	unknow
TCGA-25-1877	730	1	81	FEMALE	G3	unknow	unknow	unknow	unknow
TCGA-23-1024	468	0	52	FEMALE	G3	unknow	unknow	unknow	unknow
TCGA-23-1021	1446	1	45	FEMALE	G3	unknow	unknow	unknow	unknow
TCGA-61-1918	479	1	45	FEMALE	G3	unknow	unknow	unknow	unknow
TCGA-61-2016	36	1	51	FEMALE	G3	unknow	unknow	unknow	unknow
TCGA-31-1951	684	0	58	FEMALE	G3	unknow	unknow	unknow	unknow
TCGA-36-1581	751	0	63	FEMALE	G3	unknow	unknow	unknow	unknow
TCGA-36-2542	657	0	59	FEMALE	G3	unknow	unknow	unknow	unknow
TCGA-29-1704	1587	0	61	FEMALE	G3	unknow	unknow	unknow	unknow
TCGA-24-1423	190	0	61	FEMALE	G3	unknow	unknow	unknow	unknow
TCGA-24-2020	4624	1	67	FEMALE	G3	unknow	unknow	unknow	unknow
TCGA-13-0757	340	1	71	FEMALE	G3	unknow	unknow	unknow	unknow
TCGA-24-1548	493	1	57	FEMALE	G3	unknow	unknow	unknow	unknow
TCGA-04-1542	2561	1	52	FEMALE	G2	unknow	unknow	unknow	unknow
TCGA-61-2611	483	1	40	FEMALE	G3	unknow	unknow	unknow	unknow
TCGA-3P-A9WA	420	0	55	FEMALE	G3	unknow	unknow	unknow	unknow
TCGA-24-1471	36	0	60	FEMALE	G3	unknow	unknow	unknow	unknow
TCGA-61-1901	347	1	65	FEMALE	G3	unknow	unknow	unknow	unknow
TCGA-23-2078	2661	0	66	FEMALE	G3	unknow	unknow	unknow	unknow
TCGA-23-1124	1768	1	62	FEMALE	G3	unknow	unknow	unknow	unknow
TCGA-10-0928	563	1	71	FEMALE	G3	unknow	unknow	unknow	unknow
TCGA-25-1320	1155	1	65	FEMALE	G3	unknow	unknow	unknow	unknow
TCGA-10-0937	608	1	44	FEMALE	G3	unknow	unknow	unknow	unknow
TCGA-24-2024	1769	1	72	FEMALE	G3	unknow	unknow	unknow	unknow
TCGA-36-2547	624	0	64	FEMALE	G3	unknow	unknow	unknow	unknow
TCGA-31-1956	1342	0	60	FEMALE	G3	unknow	unknow	unknow	unknow
TCGA-23-1123	1018	1	59	FEMALE	G3	unknow	unknow	unknow	unknow
TCGA-29-2425	1977	0	60	FEMALE	G2	unknow	unknow	unknow	unknow
TCGA-13-0919	2571	0	52	FEMALE	G3	unknow	unknow	unknow	unknow
TCGA-61-2000	441	0	67	FEMALE	G3	unknow	unknow	unknow	unknow
TCGA-13-1482	1877	1	52	FEMALE	G2	unknow	unknow	unknow	unknow
TCGA-04-1346	1993	0	73	FEMALE	G2	unknow	unknow	unknow	unknow
TCGA-29-1702	728	1	84	FEMALE	G3	unknow	unknow	unknow	unknow
TCGA-04-1331	1336	1	78	FEMALE	G3	unknow	unknow	unknow	unknow
TCGA-04-1536	885	1	60	FEMALE	G3	unknow	unknow	unknow	unknow
TCGA-13-0923	2547	0	74	FEMALE	G3	unknow	unknow	unknow	unknow
TCGA-61-2101	1688	1	55	FEMALE	G2	unknow	unknow	unknow	unknow
TCGA-42-2582	1447	1	49	FEMALE	G3	unknow	unknow	unknow	unknow
TCGA-29-2434	349	0	52	FEMALE	G3	unknow	unknow	unknow	unknow
TCGA-04-1370	1824	0	52	FEMALE	G3	unknow	unknow	unknow	unknow
TCGA-29-1697	949	1	62	FEMALE	G3	unknow	unknow	unknow	unknow
TCGA-WR-A838	304	1	72	FEMALE	G3	unknow	unknow	unknow	unknow
TCGA-59-2372	1363	1	73	FEMALE	G2	unknow	unknow	unknow	unknow
TCGA-13-0758	346	1	60	FEMALE	G3	unknow	unknow	unknow	unknow
TCGA-13-0888	2811	1	78	FEMALE	G3	unknow	unknow	unknow	unknow
TCGA-09-0369	1082	1	56	FEMALE	G3	unknow	unknow	unknow	unknow
TCGA-25-1321	1033	1	65	FEMALE	G3	unknow	unknow	unknow	unknow
TCGA-24-1845	116	0	42	FEMALE	G3	unknow	unknow	unknow	unknow
TCGA-25-1626	518	1	65	FEMALE	G3	unknow	unknow	unknow	unknow
TCGA-13-0792	3602	0	40	FEMALE	G3	unknow	unknow	unknow	unknow
TCGA-25-1625	840	1	66	FEMALE	G3	unknow	unknow	unknow	unknow
TCGA-23-1119	3953	0	64	FEMALE	G3	unknow	unknow	unknow	unknow
TCGA-29-1711	1053	0	45	FEMALE	G2	unknow	unknow	unknow	unknow
TCGA-29-2436	297	0	36	FEMALE	G2	unknow	unknow	unknow	unknow
TCGA-24-2033	562	1	87	FEMALE	G3	unknow	unknow	unknow	unknow
TCGA-23-2643	143	0	74	FEMALE	G3	unknow	unknow	unknow	unknow
TCGA-13-1484	3785	1	62	FEMALE	G3	unknow	unknow	unknow	unknow
TCGA-09-1668	1684	0	57	FEMALE	G3	unknow	unknow	unknow	unknow
TCGA-59-2355	65	1	58	FEMALE	G3	unknow	unknow	unknow	unknow
TCGA-24-1923	690	1	51	FEMALE	G3	unknow	unknow	unknow	unknow
TCGA-24-1847	343	0	45	FEMALE	G3	unknow	unknow	unknow	unknow
TCGA-25-2396	92	1	71	FEMALE	G3	unknow	unknow	unknow	unknow
TCGA-29-2428	1372	0	58	FEMALE	G3	unknow	unknow	unknow	unknow
TCGA-61-2614	262	1	71	FEMALE	G3	unknow	unknow	unknow	unknow
TCGA-61-1895	44	0	52	FEMALE	G3	unknow	unknow	unknow	unknow
TCGA-24-1104	1933	1	56	FEMALE	G3	unknow	unknow	unknow	unknow
TCGA-09-2055	819	0	48	FEMALE	G3	unknow	unknow	unknow	unknow
TCGA-04-1364	1024	1	61	FEMALE	G3	unknow	unknow	unknow	unknow
TCGA-29-1688	2400	1	39	FEMALE	G2	unknow	unknow	unknow	unknow
TCGA-61-1899	256	0	81	FEMALE	G3	unknow	unknow	unknow	unknow
TCGA-23-1117	1013	1	42	FEMALE	G3	unknow	unknow	unknow	unknow
TCGA-13-0714	189	1	55	FEMALE	G3	unknow	unknow	unknow	unknow
TCGA-13-1481	2648	1	76	FEMALE	G2	unknow	unknow	unknow	unknow
TCGA-24-1557	1213	1	49	FEMALE	G3	unknow	unknow	unknow	unknow
TCGA-09-2053	1209	0	72	FEMALE	G3	unknow	unknow	unknow	unknow
TCGA-36-2543	68	1	85	FEMALE	G3	unknow	unknow	unknow	unknow
TCGA-31-1953	204	0	52	FEMALE	G3	unknow	unknow	unknow	unknow
TCGA-61-1733	967	0	71	FEMALE	G3	unknow	unknow	unknow	unknow
TCGA-04-1349	656	1	69	FEMALE	G3	unknow	unknow	unknow	unknow
TCGA-04-1335	55	1	60	FEMALE	G2	unknow	unknow	unknow	unknow
TCGA-30-1862	186	1	65	FEMALE	G2	unknow	unknow	unknow	unknow
TCGA-04-1655	1380	1	49	FEMALE	G2	unknow	unknow	unknow	unknow
TCGA-24-0970	354	1	63	FEMALE	G3	unknow	unknow	unknow	unknow
TCGA-10-0927	2490	1	65	FEMALE	G2	unknow	unknow	unknow	unknow
TCGA-36-1568	875	0	52	FEMALE	G3	unknow	unknow	unknow	unknow
TCGA-24-1103	1646	1	50	FEMALE	G3	unknow	unknow	unknow	unknow
TCGA-24-1430	863	1	68	FEMALE	G3	unknow	unknow	unknow	unknow
TCGA-30-1856	477	1	56	FEMALE	G3	unknow	unknow	unknow	unknow
TCGA-24-2293	506	1	47	FEMALE	G3	unknow	unknow	unknow	unknow
TCGA-24-1846	133	0	45	FEMALE	G3	unknow	unknow	unknow	unknow
TCGA-13-A5FU	256	1	60	FEMALE	G3	unknow	unknow	unknow	unknow
TCGA-04-1353	16	0	64	FEMALE	unknow	unknow	unknow	unknow	unknow
TCGA-24-1565	312	1	74	FEMALE	G3	unknow	unknow	unknow	unknow
TCGA-23-2081	2342	1	49	FEMALE	G3	unknow	unknow	unknow	unknow
TCGA-61-2003	122	0	53	FEMALE	G2	unknow	unknow	unknow	unknow
TCGA-23-1116	592	1	83	FEMALE	G3	unknow	unknow	unknow	unknow
TCGA-23-1107	9	1	59	FEMALE	G3	unknow	unknow	unknow	unknow
TCGA-25-1328	2009	1	38	FEMALE	G3	unknow	unknow	unknow	unknow
TCGA-24-1852	2201	1	55	FEMALE	G3	unknow	unknow	unknow	unknow
TCGA-24-1425	181	0	45	FEMALE	G3	unknow	unknow	unknow	unknow
TCGA-31-1946	918	0	30	FEMALE	G3	unknow	unknow	unknow	unknow
TCGA-09-1661	1169	1	75	FEMALE	G3	unknow	unknow	unknow	unknow
TCGA-61-2009	1212	0	65	FEMALE	G3	unknow	unknow	unknow	unknow
TCGA-25-1329	457	1	76	FEMALE	G3	unknow	unknow	unknow	unknow
TCGA-13-0726	949	1	55	FEMALE	GX	unknow	unknow	unknow	unknow
TCGA-04-1338	1418	0	78	FEMALE	G3	unknow	unknow	unknow	unknow
TCGA-20-0990	789	0	74	FEMALE	G3	unknow	unknow	unknow	unknow
TCGA-61-2096	1776	0	56	FEMALE	G2	unknow	unknow	unknow	unknow
TCGA-13-1494	2856	1	43	FEMALE	G3	unknow	unknow	unknow	unknow
TCGA-61-1919	1161	1	58	FEMALE	G2	unknow	unknow	unknow	unknow
TCGA-61-1724	637	1	47	FEMALE	G3	unknow	unknow	unknow	unknow
TCGA-23-1111	98	0	63	FEMALE	G3	unknow	unknow	unknow	unknow
TCGA-13-0791	1224	1	58	FEMALE	G3	unknow	unknow	unknow	unknow
TCGA-24-1545	1746	1	69	FEMALE	G3	unknow	unknow	unknow	unknow
TCGA-13-2065	1993	0	71	FEMALE	G3	unknow	unknow	unknow	unknow
TCGA-09-1667	1882	0	61	FEMALE	G2	unknow	unknow	unknow	unknow
TCGA-24-1850	168	0	72	FEMALE	G3	unknow	unknow	unknow	unknow
TCGA-23-1109	1562	1	62	FEMALE	G3	unknow	unknow	unknow	unknow
TCGA-04-1351	1991	0	76	FEMALE	G2	unknow	unknow	unknow	unknow
TCGA-25-1325	976	1	77	FEMALE	G3	unknow	unknow	unknow	unknow
TCGA-24-2295	1007	1	69	FEMALE	G3	unknow	unknow	unknow	unknow
TCGA-29-1699	1106	1	57	FEMALE	G3	unknow	unknow	unknow	unknow
TCGA-61-1998	168	0	48	FEMALE	G3	unknow	unknow	unknow	unknow
TCGA-23-1031	575	1	60	FEMALE	G3	unknow	unknow	unknow	unknow
TCGA-61-1915	2061	0	50	FEMALE	G3	unknow	unknow	unknow	unknow
TCGA-24-2288	25	1	70	FEMALE	G3	unknow	unknow	unknow	unknow
TCGA-57-1585	53	1	57	FEMALE	G3	unknow	unknow	unknow	unknow
TCGA-59-2354	1046	1	63	FEMALE	G3	unknow	unknow	unknow	unknow
TCGA-25-2392	31	1	75	FEMALE	G3	unknow	unknow	unknow	unknow
TCGA-30-1866	1114	1	61	FEMALE	G2	unknow	unknow	unknow	unknow
TCGA-13-0805	1074	1	57	FEMALE	G3	unknow	unknow	unknow	unknow
TCGA-13-1485	629	1	48	FEMALE	G2	unknow	unknow	unknow	unknow
TCGA-10-0930	1040	1	70	FEMALE	G3	unknow	unknow	unknow	unknow
TCGA-23-1026	816	0	45	FEMALE	G3	unknow	unknow	unknow	unknow
TCGA-24-1428	529	0	50	FEMALE	G3	unknow	unknow	unknow	unknow
TCGA-13-2071	773	1	63	FEMALE	G3	unknow	unknow	unknow	unknow
TCGA-61-1906	1038	1	55	FEMALE	G3	unknow	unknow	unknow	unknow
TCGA-25-2390		1	80	FEMALE	unknow	unknow	unknow	unknow	unknow
TCGA-10-0936	1123	1	69	FEMALE	G3	unknow	unknow	unknow	unknow
TCGA-31-1955	1293	0	43	FEMALE	G3	unknow	unknow	unknow	unknow
TCGA-20-1685	508	0	45	FEMALE	G3	unknow	unknow	unknow	unknow
TCGA-24-0979	1264	1	53	FEMALE	G3	unknow	unknow	unknow	unknow
TCGA-23-2645	137	0	54	FEMALE	G3	unknow	unknow	unknow	unknow
TCGA-24-1564	787	1	67	FEMALE	G3	unknow	unknow	unknow	unknow
TCGA-13-0804	1073	1	73	FEMALE	G3	unknow	unknow	unknow	unknow
TCGA-04-1356	1499	1	62	FEMALE	G3	unknow	unknow	unknow	unknow
TCGA-61-1725	956	0	40	FEMALE	G3	unknow	unknow	unknow	unknow
TCGA-09-1674	260	0	79	FEMALE	G3	unknow	unknow	unknow	unknow
TCGA-24-2267	1446	1	58	FEMALE	G3	unknow	unknow	unknow	unknow
TCGA-25-1315	1583	1	50	FEMALE	G3	unknow	unknow	unknow	unknow
TCGA-09-0364	887	1	80	FEMALE	G3	unknow	unknow	unknow	unknow
TCGA-13-0724	83	1	72	FEMALE	G3	unknow	unknow	unknow	unknow
TCGA-25-1316	1279	1	55	FEMALE	G3	unknow	unknow	unknow	unknow
TCGA-30-1861	1058	1	74	FEMALE	G3	unknow	unknow	unknow	unknow
TCGA-13-0755	76	1	75	FEMALE	G3	unknow	unknow	unknow	unknow
TCGA-09-2043	188	0	69	FEMALE	G3	unknow	unknow	unknow	unknow
TCGA-04-1347	1919	0	81	FEMALE	G3	unknow	unknow	unknow	unknow
TCGA-29-2431	1285	0	59	FEMALE	G2	unknow	unknow	unknow	unknow
TCGA-10-0925	1652	1	58	FEMALE	G1	unknow	unknow	unknow	unknow
TCGA-13-0916	1785	0	49	FEMALE	G3	unknow	unknow	unknow	unknow
TCGA-24-1463	2218	1	70	FEMALE	G3	unknow	unknow	unknow	unknow
TCGA-10-0926	788	1	63	FEMALE	G3	unknow	unknow	unknow	unknow
TCGA-25-1633	1891	1	64	FEMALE	G3	unknow	unknow	unknow	unknow
TCGA-25-2398	1369	1	71	FEMALE	G3	unknow	unknow	unknow	unknow
TCGA-61-2113	676	1	53	FEMALE	G3	unknow	unknow	unknow	unknow
TCGA-57-1584	643	0	47	FEMALE	G3	unknow	unknow	unknow	unknow
TCGA-31-1950	571	0	76	FEMALE	G2	unknow	unknow	unknow	unknow
TCGA-13-1411	531	1	81	FEMALE	G3	unknow	unknow	unknow	unknow
TCGA-10-0934	204	1	50	FEMALE	G3	unknow	unknow	unknow	unknow
TCGA-25-2391	1492	1	57	FEMALE	G3	unknow	unknow	unknow	unknow
TCGA-59-2349	2437	1	71	FEMALE	G3	unknow	unknow	unknow	unknow
TCGA-13-0799	2535	0	44	FEMALE	G3	unknow	unknow	unknow	unknow
TCGA-25-1623	565	1	71	FEMALE	G3	unknow	unknow	unknow	unknow
TCGA-13-1819	2025	1	59	FEMALE	G3	unknow	unknow	unknow	unknow
TCGA-29-1710	951	1	54	FEMALE	G2	unknow	unknow	unknow	unknow
TCGA-30-1887	738	1	67	FEMALE	G2	unknow	unknow	unknow	unknow
TCGA-24-1426	163	0	43	FEMALE	G3	unknow	unknow	unknow	unknow
TCGA-13-1487	681	1	74	FEMALE	GX	unknow	unknow	unknow	unknow
TCGA-36-2533		1	55	FEMALE	G3	unknow	unknow	unknow	unknow
TCGA-20-1684	581	0	51	FEMALE	G3	unknow	unknow	unknow	unknow
TCGA-36-1580	737	1	82	FEMALE	G3	unknow	unknow	unknow	unknow
TCGA-25-1324	1035	1	74	FEMALE	G3	unknow	unknow	unknow	unknow
TCGA-30-1859	1463	1	56	FEMALE	G3	unknow	unknow	unknow	unknow
TCGA-13-1504	1059	1	68	FEMALE	G3	unknow	unknow	unknow	unknow
TCGA-20-1687	81	0	46	FEMALE	G3	unknow	unknow	unknow	unknow
TCGA-13-1405	868	1	49	FEMALE	G3	unknow	unknow	unknow	unknow
TCGA-29-2427	1900	0	60	FEMALE	G3	unknow	unknow	unknow	unknow
TCGA-57-1586	679	0	66	FEMALE	G3	unknow	unknow	unknow	unknow
TCGA-25-1318	1064	1	54	FEMALE	G3	unknow	unknow	unknow	unknow
TCGA-57-1992	882	0	62	FEMALE	G3	unknow	unknow	unknow	unknow
TCGA-61-2088	145	0	51	FEMALE	G3	unknow	unknow	unknow	unknow
TCGA-29-1761	528	1	80	FEMALE	G3	unknow	unknow	unknow	unknow
TCGA-04-1651	1102	1	53	FEMALE	G3	unknow	unknow	unknow	unknow
TCGA-36-2530	1004	0	38	FEMALE	G3	unknow	unknow	unknow	unknow
TCGA-42-2588	880	1	61	FEMALE	G3	unknow	unknow	unknow	unknow
TCGA-24-1920	298	0	74	FEMALE	G3	unknow	unknow	unknow	unknow
TCGA-61-2092	1573	0	57	FEMALE	G3	unknow	unknow	unknow	unknow
TCGA-24-2035	857	1	65	FEMALE	G3	unknow	unknow	unknow	unknow
TCGA-04-1348	1483	1	44	FEMALE	G3	unknow	unknow	unknow	unknow
TCGA-13-0911	1355	1	55	FEMALE	G3	unknow	unknow	unknow	unknow
TCGA-42-2589	1278	0	54	FEMALE	G3	unknow	unknow	unknow	unknow
TCGA-09-2048	138	1	63	FEMALE	G3	unknow	unknow	unknow	unknow
TCGA-13-1499	3500	0	56	FEMALE	G3	unknow	unknow	unknow	unknow
TCGA-23-2077	3525	0	45	FEMALE	G3	unknow	unknow	unknow	unknow
TCGA-29-1693	3096	0	72	FEMALE	G3	unknow	unknow	unknow	unknow
TCGA-24-1604	2688	1	66	FEMALE	G3	unknow	unknow	unknow	unknow
TCGA-13-0891	3128	1	73	FEMALE	G3	unknow	unknow	unknow	unknow
TCGA-25-2404	883	1	38	FEMALE	G3	unknow	unknow	unknow	unknow
TCGA-24-1558	594	1	73	FEMALE	G3	unknow	unknow	unknow	unknow
TCGA-09-2045	1069	1	50	FEMALE	G2	unknow	unknow	unknow	unknow
TCGA-61-1737	1364	0	42	FEMALE	G3	unknow	unknow	unknow	unknow
TCGA-29-1696	1032	1	43	FEMALE	G2	unknow	unknow	unknow	unknow
TCGA-09-1669	928	0	54	FEMALE	G3	unknow	unknow	unknow	unknow
TCGA-24-1422	23	1	82	FEMALE	G3	unknow	unknow	unknow	unknow
TCGA-13-0900	4077	0	59	FEMALE	G3	unknow	unknow	unknow	unknow
TCGA-04-1343	361	1	72	FEMALE	G3	unknow	unknow	unknow	unknow
TCGA-13-1511	1650	1	52	FEMALE	G3	unknow	unknow	unknow	unknow
TCGA-36-2537	788	0	39	FEMALE	G3	unknow	unknow	unknow	unknow
TCGA-29-1774	527	0	82	FEMALE	G3	unknow	unknow	unknow	unknow
TCGA-13-1510	1359	1	62	FEMALE	G3	unknow	unknow	unknow	unknow
TCGA-13-0894	1509	1	53	FEMALE	G3	unknow	unknow	unknow	unknow
TCGA-24-1416	194	0	34	FEMALE	G3	unknow	unknow	unknow	unknow
TCGA-04-1652	969	1	76	FEMALE	G2	unknow	unknow	unknow	unknow
TCGA-13-0920	1484	1	65	FEMALE	G3	unknow	unknow	unknow	unknow
TCGA-61-1907	952	0	63	FEMALE	G3	unknow	unknow	unknow	unknow
TCGA-24-1844	113	0	64	FEMALE	G3	unknow	unknow	unknow	unknow
TCGA-24-1614	1470	1	57	FEMALE	G3	unknow	unknow	unknow	unknow
TCGA-31-1959	67	0	49	FEMALE	G2	unknow	unknow	unknow	unknow
TCGA-04-1371	2506	0	58	FEMALE	G3	unknow	unknow	unknow	unknow
TCGA-04-1525	1167	1	47	FEMALE	G3	unknow	unknow	unknow	unknow
TCGA-09-0365	288	1	70	FEMALE	G3	unknow	unknow	unknow	unknow
TCGA-36-1575	260	0	83	FEMALE	G3	unknow	unknow	unknow	unknow
TCGA-23-1028	1503	0	43	FEMALE	G3	unknow	unknow	unknow	unknow
TCGA-09-1672	178	0	78	FEMALE	G1	unknow	unknow	unknow	unknow
TCGA-61-2097	1844	0	71	FEMALE	G2	unknow	unknow	unknow	unknow
TCGA-04-1337	61	1	78	FEMALE	G2	unknow	unknow	unknow	unknow
TCGA-04-1514	1720	1	45	FEMALE	G2	unknow	unknow	unknow	unknow
TCGA-09-1659	304	1	51	FEMALE	G3	unknow	unknow	unknow	unknow
TCGA-04-1362	1348	1	59	FEMALE	G3	unknow	unknow	unknow	unknow
TCGA-25-1313	820	1	62	FEMALE	G3	unknow	unknow	unknow	unknow
TCGA-36-1570	655	0	49	FEMALE	G3	unknow	unknow	unknow	unknow
TCGA-13-0884	3260	1	39	FEMALE	G3	unknow	unknow	unknow	unknow
TCGA-61-2102	197	1	74	FEMALE	G3	unknow	unknow	unknow	unknow
TCGA-25-2408	943	1	37	FEMALE	G2	unknow	unknow	unknow	unknow
TCGA-24-2019	148	0	46	FEMALE	G3	unknow	unknow	unknow	unknow
TCGA-29-2429	421	1	79	FEMALE	G3	unknow	unknow	unknow	unknow
TCGA-25-1314	1004	1	42	FEMALE	G3	unknow	unknow	unknow	unknow
TCGA-29-1695	1229	1	62	FEMALE	G2	unknow	unknow	unknow	unknow
TCGA-24-1843	106	0	66	FEMALE	G3	unknow	unknow	unknow	unknow
TCGA-25-2400	1278	1	76	FEMALE	G3	unknow	unknow	unknow	unknow
TCGA-29-1781	255	0	69	FEMALE	G3	unknow	unknow	unknow	unknow
TCGA-23-2649	116	0	60	FEMALE	G3	unknow	unknow	unknow	unknow
TCGA-24-1842	253	0	49	FEMALE	G3	unknow	unknow	unknow	unknow
TCGA-29-1764	1914	0	49	FEMALE	G2	unknow	unknow	unknow	unknow
TCGA-24-2290	1102	1	56	FEMALE	G3	unknow	unknow	unknow	unknow
TCGA-04-1517	608	1	79	FEMALE	G3	unknow	unknow	unknow	unknow
TCGA-13-0803	1334	1	81	FEMALE	G3	unknow	unknow	unknow	unknow
TCGA-61-2610	1579	1	61	FEMALE	G3	unknow	unknow	unknow	unknow
TCGA-23-1118	2616	0	45	FEMALE	G3	unknow	unknow	unknow	unknow
TCGA-57-1993	763	0	56	FEMALE	G3	unknow	unknow	unknow	unknow
TCGA-29-2414	2621	1	75	FEMALE	G2	unknow	unknow	unknow	unknow
TCGA-04-1341	33	0	85	FEMALE	G3	unknow	unknow	unknow	unknow
TCGA-61-2095	1875	1	54	FEMALE	G2	unknow	unknow	unknow	unknow
TCGA-04-1649	1966	0	74	FEMALE	G3	unknow	unknow	unknow	unknow
TCGA-13-1410	2464	0	57	FEMALE	GX	unknow	unknow	unknow	unknow
TCGA-57-1582	731	1	50	FEMALE	G3	unknow	unknow	unknow	unknow
TCGA-24-1436	260	1	57	FEMALE	G3	unknow	unknow	unknow	unknow
TCGA-24-2261	24	1	76	FEMALE	G3	unknow	unknow	unknow	unknow
TCGA-24-1927	500	1	59	FEMALE	G3	unknow	unknow	unknow	unknow
TCGA-5X-AA5U	361	0	61	FEMALE	GX	unknow	unknow	unknow	unknow
TCGA-25-1319	1977	1	73	FEMALE	G3	unknow	unknow	unknow	unknow
TCGA-24-2023	1364	1	54	FEMALE	G3	unknow	unknow	unknow	unknow
TCGA-61-2104	2338	0	53	FEMALE	G2	unknow	unknow	unknow	unknow
TCGA-29-2432	653	1	61	FEMALE	G3	unknow	unknow	unknow	unknow
TCGA-13-0912	1145	1	58	FEMALE	G3	unknow	unknow	unknow	unknow
TCGA-20-1682	837	0	56	FEMALE	GX	unknow	unknow	unknow	unknow
TCGA-13-2061	2339	0	58	FEMALE	G3	unknow	unknow	unknow	unknow
TCGA-36-1576	915	0	76	FEMALE	G3	unknow	unknow	unknow	unknow
TCGA-61-1727	564	0	74	FEMALE	G3	unknow	unknow	unknow	unknow
TCGA-13-0793	3263	0	40	FEMALE	G3	unknow	unknow	unknow	unknow
TCGA-25-1323	395	1	72	FEMALE	G3	unknow	unknow	unknow	unknow
TCGA-13-0795	619	1	66	FEMALE	G3	unknow	unknow	unknow	unknow
TCGA-13-0924	2614	0	45	FEMALE	G3	unknow	unknow	unknow	unknow
TCGA-09-1664	2279	1	37	FEMALE	G1	unknow	unknow	unknow	unknow
TCGA-13-1497	3871	0	47	FEMALE	G3	unknow	unknow	unknow	unknow
TCGA-36-1574	686	0	48	FEMALE	G3	unknow	unknow	unknow	unknow
TCGA-13-0899	2012	1	60	FEMALE	G3	unknow	unknow	unknow	unknow
TCGA-13-1404	2469	0	48	FEMALE	G3	unknow	unknow	unknow	unknow
TCGA-61-1903	396	0	55	FEMALE	G3	unknow	unknow	unknow	unknow
TCGA-30-1853	1103	1	58	FEMALE	G3	unknow	unknow	unknow	unknow
TCGA-24-1469	277	0	71	FEMALE	G3	unknow	unknow	unknow	unknow
TCGA-04-1646	848	1	60	FEMALE	G3	unknow	unknow	unknow	unknow
TCGA-61-1900	176	0	51	FEMALE	G3	unknow	unknow	unknow	unknow
TCGA-29-1701	515	1	56	FEMALE	G3	unknow	unknow	unknow	unknow
TCGA-24-1567	524	1	54	FEMALE	G3	unknow	unknow	unknow	unknow
TCGA-09-1662	2717	1	58	FEMALE	G3	unknow	unknow	unknow	unknow
TCGA-24-1562	1384	1	67	FEMALE	G3	unknow	unknow	unknow	unknow
TCGA-23-1023	1233	0	65	FEMALE	G3	unknow	unknow	unknow	unknow
TCGA-09-0366	1757	1	55	FEMALE	G3	unknow	unknow	unknow	unknow
TCGA-29-2433	620	0	61	FEMALE	G3	unknow	unknow	unknow	unknow
TCGA-36-1571	695	1	53	FEMALE	G3	unknow	unknow	unknow	unknow
TCGA-42-2587	722	0	75	FEMALE	G3	unknow	unknow	unknow	unknow
TCGA-25-1878	2587	1	60	FEMALE	G3	unknow	unknow	unknow	unknow
TCGA-24-1552	1259	1	77	FEMALE	G3	unknow	unknow	unknow	unknow
TCGA-04-1350	1946	1	46	FEMALE	G3	unknow	unknow	unknow	unknow
TCGA-09-0367	547	1	67	FEMALE	G3	unknow	unknow	unknow	unknow
TCGA-59-A5PD	624	1	55	FEMALE	G3	unknow	unknow	unknow	unknow
TCGA-29-1776	360	0	63	FEMALE	G3	unknow	unknow	unknow	unknow
TCGA-13-0910	3548	0	58	FEMALE	G3	unknow	unknow	unknow	unknow
TCGA-24-1556	2148	1	50	FEMALE	G3	unknow	unknow	unknow	unknow
TCGA-24-1930	2467	1	53	FEMALE	G3	unknow	unknow	unknow	unknow
TCGA-23-2647	135	0	49	FEMALE	G3	unknow	unknow	unknow	unknow
TCGA-09-1670	547	0	57	FEMALE	G3	unknow	unknow	unknow	unknow
TCGA-36-2534	907	0	72	FEMALE	G3	unknow	unknow	unknow	unknow
TCGA-13-0725	377	1	44	FEMALE	G3	unknow	unknow	unknow	unknow
TCGA-13-0908	1843	1	58	FEMALE	G3	unknow	unknow	unknow	unknow
TCGA-61-2612	193	1	63	FEMALE	G3	unknow	unknow	unknow	unknow
TCGA-29-1707	1277	0	41	FEMALE	G3	unknow	unknow	unknow	unknow
TCGA-61-1910	1127	0	56	FEMALE	G3	unknow	unknow	unknow	unknow
TCGA-13-0766	1725	1	42	FEMALE	G3	unknow	unknow	unknow	unknow
TCGA-24-1413	192	0	51	FEMALE	G3	unknow	unknow	unknow	unknow
TCGA-09-2049	3419	0	64	FEMALE	G3	unknow	unknow	unknow	unknow
TCGA-24-2262	11	1	57	FEMALE	G3	unknow	unknow	unknow	unknow
TCGA-24-1553	1767	1	53	FEMALE	G3	unknow	unknow	unknow	unknow
TCGA-36-2529	1066	0	71	FEMALE	G3	unknow	unknow	unknow	unknow
TCGA-24-1551	1579	1	53	FEMALE	G3	unknow	unknow	unknow	unknow
TCGA-13-0761	1156	1	51	FEMALE	G3	unknow	unknow	unknow	unknow
TCGA-61-1740	74	1	71	FEMALE	G3	unknow	unknow	unknow	unknow
TCGA-36-2540	724	0	26	FEMALE	G1	unknow	unknow	unknow	unknow
TCGA-24-1544	820	1	71	FEMALE	G3	unknow	unknow	unknow	unknow
TCGA-13-0913	3325	0	53	FEMALE	G3	unknow	unknow	unknow	unknow
TCGA-61-1911	1293	0	55	FEMALE	G3	unknow	unknow	unknow	unknow
TCGA-25-1631	9	1	73	FEMALE	G3	unknow	unknow	unknow	unknow
TCGA-13-0751	1678	1	44	FEMALE	GX	unknow	unknow	unknow	unknow
TCGA-29-1778	454	0	77	FEMALE	G3	unknow	unknow	unknow	unknow
TCGA-20-1686	89	0	75	FEMALE	G3	unknow	unknow	unknow	unknow
TCGA-61-1913	1488	0	48	FEMALE	G3	unknow	unknow	unknow	unknow
TCGA-24-1924	919	1	65	FEMALE	G3	unknow	unknow	unknow	unknow
TCGA-29-2435	34	0	78	FEMALE	G3	unknow	unknow	unknow	unknow
TCGA-24-0968		1	59	FEMALE	G3	unknow	unknow	unknow	unknow
TCGA-24-1464	379	1	70	FEMALE	G3	unknow	unknow	unknow	unknow
TCGA-36-2548	431	0	57	FEMALE	G3	unknow	unknow	unknow	unknow
TCGA-13-1488	2154	1	59	FEMALE	G3	unknow	unknow	unknow	unknow
TCGA-24-2027	3337	1	51	FEMALE	G3	unknow	unknow	unknow	unknow
TCGA-13-0883	2097	1	61	FEMALE	G3	unknow	unknow	unknow	unknow
TCGA-25-2409	821	1	71	FEMALE	G3	unknow	unknow	unknow	unknow
TCGA-13-2060	2369	0	51	FEMALE	G3	unknow	unknow	unknow	unknow
TCGA-24-1550	1249	1	49	FEMALE	G3	unknow	unknow	unknow	unknow
TCGA-24-2297	1699	1	56	FEMALE	G3	unknow	unknow	unknow	unknow
TCGA-30-1869	1563	1	50	FEMALE	G3	unknow	unknow	unknow	unknow
TCGA-31-1944	1386	0	47	FEMALE	G3	unknow	unknow	unknow	unknow
TCGA-04-1360		0	65	FEMALE	G3	unknow	unknow	unknow	unknow
TCGA-13-A5FT	2143	0	67	FEMALE	G3	unknow	unknow	unknow	unknow
TCGA-29-1783	220	0	58	FEMALE	G3	unknow	unknow	unknow	unknow
TCGA-61-1741	1024	1	76	FEMALE	G3	unknow	unknow	unknow	unknow
TCGA-23-2079	2788	0	46	FEMALE	G3	unknow	unknow	unknow	unknow
TCGA-04-1519	24	0	48	FEMALE	G3	unknow	unknow	unknow	unknow
TCGA-61-2094	2182	0	63	FEMALE	G3	unknow	unknow	unknow	unknow
TCGA-13-0765	1389	1	50	FEMALE	G3	unknow	unknow	unknow	unknow
TCGA-13-0723	1204	1	63	FEMALE	G3	unknow	unknow	unknow	unknow
TCGA-24-2280	2143	0	74	FEMALE	G3	unknow	unknow	unknow	unknow
TCGA-09-1675	2967	0	50	FEMALE	G2	unknow	unknow	unknow	unknow
TCGA-30-1867	37	1	46	FEMALE	GX	unknow	unknow	unknow	unknow
TCGA-09-1673	92	0	50	FEMALE	G3	unknow	unknow	unknow	unknow
TCGA-36-2532	897	0	61	FEMALE	G3	unknow	unknow	unknow	unknow
TCGA-25-2397	365	1	59	FEMALE	G3	unknow	unknow	unknow	unknow
TCGA-13-0801	1399	1	46	FEMALE	G3	unknow	unknow	unknow	unknow
TCGA-04-1365	947	0	87	FEMALE	G3	unknow	unknow	unknow	unknow
TCGA-30-1855	75	1	61	FEMALE	G3	unknow	unknow	unknow	unknow
TCGA-25-2393	1157	1	81	FEMALE	G3	unknow	unknow	unknow	unknow
TCGA-23-2084	1516	1	45	FEMALE	G3	unknow	unknow	unknow	unknow
TCGA-29-1694	1187	1	45	FEMALE	GX	unknow	unknow	unknow	unknow
TCGA-61-2012	932	0	81	FEMALE	G2	unknow	unknow	unknow	unknow
TCGA-25-1870	455	1	59	FEMALE	G3	unknow	unknow	unknow	unknow
TCGA-29-1771	686	0	76	FEMALE	G2	unknow	unknow	unknow	unknow
TCGA-24-2030	972	1	87	FEMALE	G3	unknow	unknow	unknow	unknow
TCGA-13-1509	2438	0	64	FEMALE	G3	unknow	unknow	unknow	unknow
TCGA-59-2350	679	1	44	FEMALE	G3	unknow	unknow	unknow	unknow
TCGA-13-1506	1039	1	45	FEMALE	G3	unknow	unknow	unknow	unknow
TCGA-04-1369	642	1	53	FEMALE	G2	unknow	unknow	unknow	unknow
TCGA-25-1312	31	1	69	FEMALE	G3	unknow	unknow	unknow	unknow
TCGA-30-1857	8	1	64	FEMALE	G3	unknow	unknow	unknow	unknow
TCGA-61-1904	276	0	60	FEMALE	G3	unknow	unknow	unknow	unknow
TCGA-13-0901	589	0	41	FEMALE	G3	unknow	unknow	unknow	unknow
TCGA-42-2591	1240	0	51	FEMALE	GX	unknow	unknow	unknow	unknow
TCGA-61-1722	19	0	89	FEMALE	G3	unknow	unknow	unknow	unknow
TCGA-24-1417	238	0	54	FEMALE	G3	unknow	unknow	unknow	unknow
TCGA-13-0897	2182	1	54	FEMALE	G3	unknow	unknow	unknow	unknow
TCGA-25-1326	1249	1	61	FEMALE	G3	unknow	unknow	unknow	unknow
TCGA-24-1418	243	0	68	FEMALE	G3	unknow	unknow	unknow	unknow
TCGA-13-1491	1595	1	55	FEMALE	G3	unknow	unknow	unknow	unknow
TCGA-13-0797	2121	0	49	FEMALE	G3	unknow	unknow	unknow	unknow
TCGA-23-1022	1511	1	67	FEMALE	G3	unknow	unknow	unknow	unknow
TCGA-25-1634	1091	1	75	FEMALE	G3	unknow	unknow	unknow	unknow
TCGA-61-2109	629	1	40	FEMALE	G3	unknow	unknow	unknow	unknow
TCGA-36-2538	763	0	37	FEMALE	G3	unknow	unknow	unknow	unknow
TCGA-13-0905	3746	0	51	FEMALE	G3	unknow	unknow	unknow	unknow
TCGA-13-1498	2012	1	73	FEMALE	G3	unknow	unknow	unknow	unknow
TCGA-04-1342	563	1	80	FEMALE	G2	unknow	unknow	unknow	unknow
TCGA-13-0794	1919	1	60	FEMALE	G3	unknow	unknow	unknow	unknow
TCGA-13-0889	2894	1	75	FEMALE	GX	unknow	unknow	unknow	unknow
TCGA-25-1871	760	1	70	FEMALE	G3	unknow	unknow	unknow	unknow
TCGA-36-2544	638	0	58	FEMALE	G3	unknow	unknow	unknow	unknow
TCGA-25-1317	61	1	66	FEMALE	G3	unknow	unknow	unknow	unknow
TCGA-13-2066	2133	1	49	FEMALE	G3	unknow	unknow	unknow	unknow
TCGA-24-0982	679	1	77	FEMALE	G3	unknow	unknow	unknow	unknow
TCGA-04-1654	1451	1	69	FEMALE	G2	unknow	unknow	unknow	unknow
TCGA-04-1357		0	52	FEMALE	G3	unknow	unknow	unknow	unknow
TCGA-24-2298	1620	1	55	FEMALE	G3	unknow	unknow	unknow	unknow
TCGA-30-1892	1484	1	52	FEMALE	G3	unknow	unknow	unknow	unknow
TCGA-24-1434	568	1	59	FEMALE	G3	unknow	unknow	unknow	unknow
TCGA-29-1690	1448	1	66	FEMALE	G2	unknow	unknow	unknow	unknow
TCGA-13-1408	1680	1	59	FEMALE	G3	unknow	unknow	unknow	unknow
TCGA-29-1705	555	1	47	FEMALE	G2	unknow	unknow	unknow	unknow
TCGA-61-2111	3825	0	61	FEMALE	G3	unknow	unknow	unknow	unknow
TCGA-30-1891	914	1	61	FEMALE	G2	unknow	unknow	unknow	unknow
TCGA-24-2036	1947	1	50	FEMALE	G3	unknow	unknow	unknow	unknow
TCGA-59-2363	165	0	40	FEMALE	G3	unknow	unknow	unknow	unknow
TCGA-61-1743	1329	1	53	FEMALE	G2	unknow	unknow	unknow	unknow
TCGA-13-0762	3400	0	65	FEMALE	G3	unknow	unknow	unknow	unknow
TCGA-42-2593	45	1	67	FEMALE	G3	unknow	unknow	unknow	unknow
TCGA-59-2352	286	1	78	FEMALE	G3	unknow	unknow	unknow	unknow
TCGA-13-0768	1784	1	73	FEMALE	G3	unknow	unknow	unknow	unknow
TCGA-24-1549	1721	1	58	FEMALE	G3	unknow	unknow	unknow	unknow
TCGA-25-1628	627	1	67	FEMALE	G3	unknow	unknow	unknow	unknow
TCGA-10-0938	636	1	80	FEMALE	G3	unknow	unknow	unknow	unknow
TCGA-24-2026	1059	1	79	FEMALE	G3	unknow	unknow	unknow	unknow
TCGA-23-1809	16	0	63	FEMALE	G3	unknow	unknow	unknow	unknow
TCGA-24-1560	1341	1	51	FEMALE	G4	unknow	unknow	unknow	unknow
TCGA-61-1916	475	1	53	FEMALE	G2	unknow	unknow	unknow	unknow
TCGA-59-2348	5481	0	59	FEMALE	G3	unknow	unknow	unknow	unknow
TCGA-61-1728	848	0	59	FEMALE	G3	unknow	unknow	unknow	unknow
TCGA-13-1403	2345	1	48	FEMALE	G3	unknow	unknow	unknow	unknow
TCGA-13-0887	2028	1	42	FEMALE	G3	unknow	unknow	unknow	unknow
TCGA-61-2008	932	0	40	FEMALE	G2	unknow	unknow	unknow	unknow
TCGA-10-0931	1000	1	44	FEMALE	G3	unknow	unknow	unknow	unknow
TCGA-13-1407	2534	0	51	FEMALE	G3	unknow	unknow	unknow	unknow
TCGA-24-1603	2742	1	53	FEMALE	G3	unknow	unknow	unknow	unknow
TCGA-20-0991	797	0	78	FEMALE	G3	unknow	unknow	unknow	unknow
TCGA-13-0904	1532	1	63	FEMALE	G3	unknow	unknow	unknow	unknow
TCGA-36-2549	184	0	54	FEMALE	G3	unknow	unknow	unknow	unknow
TCGA-23-1122	1189	1	53	FEMALE	G3	unknow	unknow	unknow	unknow
TCGA-36-2551	492	0	57	FEMALE	G3	unknow	unknow	unknow	unknow
TCGA-29-1766	1199	1	74	FEMALE	G2	unknow	unknow	unknow	unknow
TCGA-61-1730	132	1	78	FEMALE	G3	unknow	unknow	unknow	unknow
TCGA-25-2401	90	1	64	FEMALE	G3	unknow	unknow	unknow	unknow
TCGA-36-1578	847	0	63	FEMALE	G3	unknow	unknow	unknow	unknow
TCGA-36-1577	783	0	43	FEMALE	G2	unknow	unknow	unknow	unknow
TCGA-24-1427	147	0	58	FEMALE	G3	unknow	unknow	unknow	unknow
TCGA-24-2271	962	1	55	FEMALE	G3	unknow	unknow	unknow	unknow
TCGA-13-0886	4665	0	67	FEMALE	G3	unknow	unknow	unknow	unknow
TCGA-36-2545	557	0	42	FEMALE	G3	unknow	unknow	unknow	unknow
TCGA-24-0980	233	1	53	FEMALE	G3	unknow	unknow	unknow	unknow
TCGA-13-2059	2387	0	50	FEMALE	G3	unknow	unknow	unknow	unknow
TCGA-13-0802	1552	1	79	FEMALE	G3	unknow	unknow	unknow	unknow
TCGA-25-2399	608	1	80	FEMALE	G3	unknow	unknow	unknow	unknow
TCGA-24-1849	176	0	80	FEMALE	G3	unknow	unknow	unknow	unknow
TCGA-09-2056	379	0	62	FEMALE	G3	unknow	unknow	unknow	unknow
TCGA-13-0893	1319	1	48	FEMALE	G3	unknow	unknow	unknow	unknow
TCGA-59-2351	3532	0	51	FEMALE	G3	unknow	unknow	unknow	unknow
TCGA-24-1419	239	0	62	FEMALE	G3	unknow	unknow	unknow	unknow
TCGA-04-1516	1265	0	48	FEMALE	G3	unknow	unknow	unknow	unknow
TCGA-24-2289	2049	1	68	FEMALE	G3	unknow	unknow	unknow	unknow
TCGA-09-2054	637	1	58	FEMALE	G3	unknow	unknow	unknow	unknow
TCGA-13-1477	1662	1	49	FEMALE	G2	unknow	unknow	unknow	unknow
TCGA-24-2260	1100	1	74	FEMALE	G3	unknow	unknow	unknow	unknow
TCGA-13-0807	414	1	54	FEMALE	G3	unknow	unknow	unknow	unknow
TCGA-24-1470	105	0	54	FEMALE	G3	unknow	unknow	unknow	unknow
TCGA-OY-A56Q	576	0	78	FEMALE	G3	unknow	unknow	unknow	unknow
TCGA-29-1770	741	0	54	FEMALE	G2	unknow	unknow	unknow	unknow
TCGA-61-2087	146	0	49	FEMALE	G3	unknow	unknow	unknow	unknow
TCGA-25-2042	396	1	60	FEMALE	G3	unknow	unknow	unknow	unknow
TCGA-36-2552	349	0	64	FEMALE	G3	unknow	unknow	unknow	unknow
TCGA-61-1721	338	0	38	FEMALE	G1	unknow	unknow	unknow	unknow
TCGA-09-1666	1752	0	57	FEMALE	G3	unknow	unknow	unknow	unknow
TCGA-61-2098	1993	0	62	FEMALE	G2	unknow	unknow	unknow	unknow
TCGA-29-1768	952	1	50	FEMALE	G3	unknow	unknow	unknow	unknow
TCGA-30-1718	1579	1	44	FEMALE	G3	unknow	unknow	unknow	unknow
TCGA-25-1627	394	1	73	FEMALE	G3	unknow	unknow	unknow	unknow
TCGA-24-1105	1442	1	36	FEMALE	G3	unknow	unknow	unknow	unknow
TCGA-13-1507	1993	1	77	FEMALE	G3	unknow	unknow	unknow	unknow
TCGA-42-2590	317	1	57	FEMALE	G2	unknow	unknow	unknow	unknow
TCGA-29-1703	1815	1	56	FEMALE	G2	unknow	unknow	unknow	unknow
TCGA-24-1546	1955	1	46	FEMALE	G3	unknow	unknow	unknow	unknow
TCGA-24-2281	1357	0	68	FEMALE	G3	unknow	unknow	unknow	unknow
TCGA-25-1630	1162	1	73	FEMALE	G3	unknow	unknow	unknow	unknow
TCGA-29-1692	2872	1	58	FEMALE	G2	unknow	unknow	unknow	unknow
TCGA-13-1492	3819	1	66	FEMALE	G3	unknow	unknow	unknow	unknow
TCGA-57-1583	346	1	57	FEMALE	G3	unknow	unknow	unknow	unknow
TCGA-23-1027	976	1	48	FEMALE	G3	unknow	unknow	unknow	unknow
TCGA-36-1569	885	0	52	FEMALE	G3	unknow	unknow	unknow	unknow
TCGA-13-0906	3619	0	50	FEMALE	G3	unknow	unknow	unknow	unknow
TCGA-29-1777	374	0	47	FEMALE	G2	unknow	unknow	unknow	unknow
TCGA-61-2018	1381	0	62	FEMALE	G3	unknow	unknow	unknow	unknow
TCGA-24-1467	3224	1	51	FEMALE	G3	unknow	unknow	unknow	unknow
TCGA-61-1738	1089	1	60	FEMALE	G3	unknow	unknow	unknow	unknow
TCGA-24-2029	439	1	75	FEMALE	G3	unknow	unknow	unknow	unknow
TCGA-61-2017	1398	0	64	FEMALE	G1	unknow	unknow	unknow	unknow
TCGA-23-1110	1658	0	42	FEMALE	G3	unknow	unknow	unknow	unknow
TCGA-29-1769	699	0	40	FEMALE	G3	unknow	unknow	unknow	unknow
TCGA-24-0966	232	0	78	FEMALE	G3	unknow	unknow	unknow	unknow
TCGA-29-A5NZ	1088	1	66	FEMALE	G3	unknow	unknow	unknow	unknow
TCGA-30-1714	1158	1	68	FEMALE	G3	unknow	unknow	unknow	unknow
