# Supplementary material for: Identification of NAD+ Metabolism-Derived Gene Signatures in Ovarian Cancer Prognosis and Immunotherapy
Source: Front Genet. 2022 Jun 16;13:905238. doi: 10.3389/fgene.2022.905238 (PMC9243463; doi:10.3389/fgene.2022.905238)
Supplement: Supplementary file 4 [file DataSheet1.ZIP › Supplementary Table/Supplementary Table. 2.txt]

ID	Grade	Stage	Os-Event	Os-Time
GSM642933	grade: 3	Stage: Ib	os event: 0	os time (years): 20.2218
GSM642934	grade: 2	Stage: IIb	os event: 0	os time (years): 9.71663
GSM642935	grade: 3	Stage: IIIc	os event: 1	os time (years): 6.04517
GSM642936	grade: 3	Stage: IV	os event: 1	os time (years): 2.47502
GSM642937	grade: 3	Stage: IIIc	os event: 1	os time (years): 4.2245
GSM642938	grade: 3	Stage: IIIc	os event: 1	os time (years): 2.35455
GSM642939	grade: 2	Stage: IIIc	os event: 1	os time (years): 2.12731
GSM642940	grade: 2	Stage: Ib	os event: 1	os time (years): 4.75838
GSM642941	grade: 1	Stage: Ib	os event: 0	os time (years): 9.08966
GSM642942	grade: 3	Stage: IIIc	os event: 1	os time (years): 2.95962
GSM642943	grade: 3	Stage: IIIc	os event: 1	os time (years): 2.71595
GSM642944	grade: 3	Stage: IV	os event: 1	os time (years): 4.62149
GSM642945	grade: 3	Stage: IIb	os event: 0	os time (years): 4.09856
GSM642946	grade: 2	Stage: Ia	os event: 1	os time (years): 1.47844
GSM642947	grade: 3	Stage: IV	os event: 0	os time (years): 4.62423
GSM642948	grade: 3	Stage: IV	os event: 1	os time (years): 5.02396
GSM642949	grade: 2	Stage: IV	os event: 0	os time (years): 0.744695
GSM642950	grade: 3	Stage: IIIc	os event: 1	os time (years): 1.84531
GSM642951	grade: 1	Stage: IV	os event: 1	os time (years): 1.68652
GSM642952	grade: 3	Stage: IIIc	os event: 1	os time (years): 1.09514
GSM642953	grade: 2	Stage: IIIc	os event: 1	os time (years): 2.423
GSM642954	grade: 2	Stage: Ia	os event: 0	os time (years): 12.2163
GSM642955	grade: 3	Stage: IIIc	os event: 1	os time (years): 1.81246
GSM642956	grade: 3	Stage: IIIc	os event: 0	os time (years): 11.1431
GSM642957	grade: 2	Stage: Ic	os event: 1	os time (years): 0.689938
GSM642958	grade: 2	Stage: IIIc	os event: 1	os time (years): 1.84805
GSM642959	grade: 3	Stage: IIIc	os event: 1	os time (years): 2.97878
GSM642960	grade: 3	Stage: IIIc	os event: 1	os time (years): 1.90007
GSM642961	grade: 3	Stage: IIIc	os event: 0	os time (years): 8.19439
GSM642962	grade: 2	Stage: IIIb	os event: 1	os time (years): 2.17385
GSM642963	grade: 1	Stage: Ia	os event: 0	os time (years): 6.51061
GSM642964	grade: 3	Stage: IIIc	os event: 1	os time (years): 6.25873
GSM642965	grade: 3	Stage: IV	os event: 1	os time (years): 3.90144
GSM642966	grade: 3	Stage: IIIc	os event: 1	os time (years): 1.42916
GSM642967	grade: 2	Stage: Ia	os event: 1	os time (years): 5.32512
GSM642968	grade: 3	Stage: IIIc	os event: 0	os time (years): 10.0616
GSM642969	grade: 2	Stage: IV	os event: 1	os time (years): 2.18207
GSM642970	grade: 2	Stage: Ic	os event: 1	os time (years): 2.46133
GSM642971	grade: 3	Stage: Ic	os event: 0	os time (years): 9.99042
GSM642972	grade: 3	Stage: IIIc	os event: 1	os time (years): 6.79535
GSM642973	grade: 2	Stage: IIIc	os event: 1	os time (years): 4.55578
GSM642974	grade: 3	Stage: IV	os event: 1	os time (years): 0.837782
GSM642975	grade: 2	Stage: IIIc	os event: 1	os time (years): 0.25462
GSM642976	grade: 3	Stage: IIIc	os event: 1	os time (years): 2.48049
GSM642977	grade: 2	Stage: Ic	os event: 0	os time (years): 6.67214
GSM642978	grade: 3	Stage: IIIc	os event: 0	os time (years): 4.69268
GSM642979	grade: 2	Stage: IIb	os event: 1	os time (years): 1.55236
GSM642980	grade: 3	Stage: Ib	os event: 1	os time (years): 3.80287
GSM642981	grade: 2	Stage: IIIc	os event: 1	os time (years): 3.8768
GSM642982	grade: 3	Stage: IIIc	os event: 1	os time (years): 1.14442
GSM642983	grade: 2	Stage: IIIc	os event: 1	os time (years): 2.01506
GSM642984	grade: 1	Stage: Ib	os event: 0	os time (years): 10.2916
GSM642985	grade: 2	Stage: IIIc	os event: 0	os time (years): 8.57769
GSM642986	grade: 2	Stage: Ia	os event: 0	os time (years): 8.01369
GSM642987	grade: 3	Stage: 1Ia	os event: 0	os time (years): 8.33676
GSM642988	grade: 3	Stage: IIIb	os event: 1	os time (years): 7.62765
GSM642989	grade: 3	Stage: IIIc	os event: 1	os time (years): 3.37851
GSM642990	grade: 3	Stage: IIa	os event: 0	os time (years): 6.20397
GSM642991	grade: 3	Stage: IIIc	os event: 0	os time (years): 5.02122
GSM642992	grade: 2	Stage: IIIb	os event: 1	os time (years): 2.83368
GSM642993	grade: 1	Stage: IIIc	os event: 1	os time (years): 1.72758
GSM642994	grade: 3	Stage: IIb	os event: 1	os time (years): 9.29227
GSM642995	grade: 3	Stage: IV	os event: 1	os time (years): 1.3963
GSM642996	grade: 3	Stage: IIIc	os event: 1	os time (years): 1.58522
GSM642997	grade: 3	Stage: IIIc	os event: 1	os time (years): 0.783025
GSM642998	grade: 3	Stage: IIIc	os event: 1	os time (years): 2.15743
GSM642999	grade: 2	Stage: IIIc	os event: 1	os time (years): 7.35661
GSM643000	grade: 3	Stage: IIIc	os event: 1	os time (years): 3.49076
GSM643001	grade: 2	Stage: IIa	os event: 1	os time (years): 1.26215
GSM643002	grade: 3	Stage: IIIc	os event: 1	os time (years): 2.29979
GSM643003	grade: 1	Stage: IIa	os event: 0	os time (years): 4.75565
GSM643004	grade: 3	Stage: IIIc	os event: 1	os time (years): 0.922656
GSM643005	grade: 2	Stage: Ia	os event: 0	os time (years): 5.24025
GSM643006	grade: 2	Stage: IV	os event: 1	os time (years): 1.56605
GSM643007	grade: 2	Stage: IIIa	os event: 1	os time (years): 0.774812
GSM643008	grade: 3	Stage: IIIc	os event: 1	os time (years): 6.11362
GSM643009	grade: 3	Stage: IIIc	os event: 1	os time (years): 1.87817
GSM643010	grade: 3	Stage: IIIc	os event: 1	os time (years): 0.531143
GSM643011	grade: 3	Stage: IV	os event: 1	os time (years): 0.00821355
GSM643012	grade: 3	Stage: Ic	os event: 0	os time (years): 9.60986
GSM643013	grade: 3	Stage: IIIc	os event: 0	os time (years): 9.27858
GSM643014	grade: 3	Stage: IIIc	os event: 1	os time (years): 2.49418
GSM643015	grade: 3	Stage: IIIc	os event: 1	os time (years): 3.81109
GSM643016	grade: 3	Stage: IIIc	os event: 1	os time (years): 3.00068
GSM643017	grade: 3	Stage: IIIc	os event: 0	os time (years): 7.75907
GSM643018	grade: 2	Stage: Ia	os event: 0	os time (years): 7.72348
GSM643019	grade: 3	Stage: IIIc	os event: 1	os time (years): 2.8063
GSM643020	grade: 3	Stage: IIIa	os event: 0	os time (years): 6.45585
GSM643021	grade: 2	Stage: IIIc	os event: 1	os time (years): 0.506502
GSM643022	grade: 3	Stage: IIc	os event: 0	os time (years): 5.859
GSM643023	grade: 2	Stage: IIc	os event: 1	os time (years): 0.676249
GSM643024	grade: 3	Stage: IIIc	os event: 1	os time (years): 3.04723
GSM643025	grade: 2	Stage: IV	os event: 1	os time (years): 1.45927
GSM643026	grade: 3	Stage: IIIc	os event: 1	os time (years): 3.1102
GSM643027	grade: 3	Stage: IIIc	os event: 1	os time (years): 2.5681
GSM643028	grade: 3	Stage: IV	os event: 1	os time (years): 2.70773
GSM643029	grade: 3	Stage: IV	os event: 1	os time (years): 1.31691
GSM643030	grade: 2	Stage: IIIc	os event: 1	os time (years): 2.31075
GSM643031	grade: 3	Stage: IIIc	os event: 1	os time (years): 3.98357
GSM643032	grade: 3	Stage: IV	os event: 1	os time (years): 0.0520192
GSM643033	grade: 1	Stage: Ia	os event: 0	os time (years): 5.60712
GSM643034	grade: 2	Stage: Ia	os event: 0	os time (years): 6.61191
GSM643035	grade: 3	Stage: IV	os event: 1	os time (years): 2.65845
GSM643036	grade: 3	Stage: IIa	os event: 1	os time (years): 2.17112
GSM643037	grade: 3	Stage: Ic	os event: 0	os time (years): 5.82615
GSM643038	grade: 3	Stage: IIIc	os event: 1	os time (years): 3.81383
GSM643039	grade: 3	Stage: IIIc	os event: 1	os time (years): 0.405202
