# Supplementary material for: Identification of NAD+ Metabolism-Derived Gene Signatures in Ovarian Cancer Prognosis and Immunotherapy
Source: Front Genet. 2022 Jun 16;13:905238. doi: 10.3389/fgene.2022.905238 (PMC9243463; doi:10.3389/fgene.2022.905238)
Supplement: Supplementary file 4 [file DataSheet1.ZIP › Supplementary Table/Supplementary Table. 3.txt]

NADK
NMRK2
BST1
NADSYN1
CD38
NAPRT
NT5E
NMNAT3
NNMT
NMNAT2
NADK2
NMRK1
QPRT
NAMPT
NMNAT1
NUDT12
NNT
SIRT2
ENPP1
ASPDH
NT5C2
SIRT6
SIRT1
AOX1
NT5DC4
NT5C1A
PNP
NT5C1B
NT5C
SIRT5
RDH14
NT5M
ENPP3
SIRT4
SIRT3
SIRT7
SLC5A8
PARP6
PARP14
NAXE
PTGIS
PARP10
PARP4
PARP8
PARP9
PARP16
CYP8B1
RNLS
SLC22A13
PTGS2
NAXD
