# Supplementary material for: Identification of NAD+ Metabolism-Derived Gene Signatures in Ovarian Cancer Prognosis and Immunotherapy
Source: Front Genet. 2022 Jun 16;13:905238. doi: 10.3389/fgene.2022.905238 (PMC9243463; doi:10.3389/fgene.2022.905238)
Supplement: Supplementary file 4 [file DataSheet1.ZIP › Supplementary Table/Supplementary Table. 4.txt]

	TCGA clustering				GEO clustering
	A	B	C		A	B	C
Age < = 65	43	109	94	Stage: I	7	5	9
Age > 65	50	37	42	Stage: IIb	5	2	3
Grade G1	0	0	1	Stage: III	7	32	18
Grade G2	11	13	18	Stage: IV	2	11	3
Grade G3	78	130	113	grade: 1	1	4	2
Grade G4	1	0	0	grade: 2	9	16	8
Grade unkonw	3	3	4	grade: 3	13	30	24
