# Supplementary material for: Identification of NAD+ Metabolism-Derived Gene Signatures in Ovarian Cancer Prognosis and Immunotherapy
Source: Front Genet. 2022 Jun 16;13:905238. doi: 10.3389/fgene.2022.905238 (PMC9243463; doi:10.3389/fgene.2022.905238)
Supplement: Supplementary file 4 [file DataSheet1.ZIP › Supplementary Table/Supplementary Table. 5.txt]

CXCL10
CXCL11
IL4I1
RTP4
IDO1
C3AR1
EVI2B
LCN2
IFI27
MNDA
FCGR2A
FPR3
OLR1
NNMT
CHI3L1
LAMP3
CSF1R
CD163
MS4A6A
EVI2A
TCF7L1
ISG15
CST7
C1S
HTR3A
VSIG4
CLEC2B
SOX11
CSF2RB
MS4A4A
C1R
IL7R
GPR34
IGLON5
VTCN1
LY96
MS4A7
BAMBI
FAM20A
PLAUR
GPNMB
HMOX1
EPB41L3
BBOX1
PLAU
CYP4B1
ATP10A
DRAM1
SULF1
VDR
SIRPA
MT1G
IGLV1-44
FPR1
RARRES1
SPOCK1
SLCO2B1
GAL3ST4
TGFB1
MAN1A1
IGHG1
TNFAIP6
C5AR1
PIGR
TGFBI
LAMB1
IGLL5
CFH
DCHS1
LYZ
VCAM1
TMEM176B
MFAP4
MARCO
TDO2
LIF
ZFP36
TGM2
IGHV1-69
CCL11
CYP1B1
DUSP5
IGLV6-57
PTGER2
OGN
MXRA8
FBLN2
GJB2
MMP12
KRT6A
POSTN
